# Supplementary material for: The decade of China’s football reform: Evolutionary characteristics, performance evaluation, and reflections and insights
Source: PLoS One. 2025 Dec 30;20(12):e0339264. doi: 10.1371/journal.pone.0339264 (PMC12753081; doi:10.1371/journal.pone.0339264)
Supplement: S2 Source Data — (TAR) [file pone.0339264.s002.tar]

Archive with 16 entries (13 files):
- Source Data
- Source Data/appendix.docx
- Source Data/First Periods+Frequency(Top ten items) .xlsx
- Source Data/PMC surface chart
- Source Data/PMC surface chart/figures
- Source Data/PMC surface chart/figures/P-8-1.jpg
- Source Data/PMC surface chart/figures/P1-1.jpg
- Source Data/PMC surface chart/figures/P10-1.jpg
- Source Data/PMC surface chart/figures/P3-1.jpg
- Source Data/PMC surface chart/figures/P6-1.jpg
- Source Data/PMC surface chart/figures/Semantic Network figure.jpg
- Source Data/PMC surface chart/P1.jpg
- Source Data/PMC surface chart/P10.jpg
- Source Data/PMC surface chart/P6.jpg
- Source Data/Policy Evaluation DATA.xlsx
- Source Data/Second Periods+Frequency (Top ten items).xlsx
