# Supplementary material for: The decade of China’s football reform: Evolutionary characteristics, performance evaluation, and reflections and insights
Source: PLoS One. 2025 Dec 30;20(12):e0339264. doi: 10.1371/journal.pone.0339264 (PMC12753081; doi:10.1371/journal.pone.0339264)
Supplement: S2 Source Data — (TAR) [file pone.0339264.s002.tar › Source Data/First Periods+Frequency(Top ten items) .xlsx]

## Sheet: Sheet1
word	Frequency
football association	951
reform	861
development	761
football association	661
objective	561
management	512
competition	492
system	401
organization	302
cultivation	288
talent	246
national team	226
industry	200
construction	196
market	187
league	120
football club	110
funding	98
campus	90
