# Supplementary material for: The decade of China’s football reform: Evolutionary characteristics, performance evaluation, and reflections and insights
Source: PLoS One. 2025 Dec 30;20(12):e0339264. doi: 10.1371/journal.pone.0339264 (PMC12753081; doi:10.1371/journal.pone.0339264)
Supplement: S2 Source Data — (TAR) [file pone.0339264.s002.tar › Source Data/Policy Evaluation DATA.xlsx]

## Sheet: Summary Table of Raw Data
Number	Policy Name	1. policy timeliness			2.policy evaluation				3.incentive-constraint framework					4.Policy Domain				5.Policy Target Audience					6.Policy Perspective			7.Policy Priority						8.Policy Characteristics					9.Policy objectives
		long-term （≥10 years）	Mid-term （5-10 years）	Short-term （≤5 years）	clarity	compatibility	phased implementation	quantifiable	financial guarantee	regulatory penalties	incentive system	oversight accountability	talent incentives	professional football	campus football	social football	women's football	football association	football clubs	youth	manager	training camp	macro	meso-level	micro	competition score	cultivation of talent	mass participation	institutional reform	league adjustment	Construction of football fields	announcement-oriented	predictive modeling	supportive	planning-oriented	Regulatory	competitive performance	cultural atmosphere	Robust mechanisms	Upgrading the population	Number of football Fields	1.Policy Timeliness	2. policy evaluation	3.incentive-constraint framework	4.policy domain	5.policy target audience	6. Policy perspectives	7.policy priority	8.policy characteristics
1	General Plan of Chinese Football Reform and Development	1			1	1	1	1	1	1	1	1	1	1	1	1		1	1	1	1		1			1	1	1	1	1	1	1	1		1	1	1	1	1	1	1	0.333333	1	1	0.75	0.8	0.333333	1	0.8
2	The Chinese Football Association's Adjustment and Reform Plan		1		1	1	1			1	1	1		1		1		1			1			1					1	1		1		1	1	1		1	1			0.333333	0.75	0.6	0.5	0.4	0.333333	0.333333	0.8
3	Medium and Long-term Development Plan for Chinese Football (2016-2050)	1			1	1	1	1	1	1	1	1	1	1	1	1		1	1	1	1	1	1			1	1	1	1	1		1	1	1	1		1	1	1	1		0.333333	1	1	0.75	1	0.333333	0.833333	0.8
4	2020 Action Plan of the Chinese Football Association			1	1	1	1		1		1		1	1		1	1	1	1		1				1	1	1			1	1	1		1	1		1		1		1	0.333333	0.75	0.6	0.75	0.6	0.333333	0.666667	0.6
5	Action Plan for the Construction of Eight Major Systems for National Youth Campus Football	1			1	1		1				1			1					1		1			1		1	1				1		1	1			1		1		0.333333	0.75	0.2	0.25	0.4	0.333333	0.333333	0.6
6	Several Measures to Further Promote the Reform and Development of Football	1			1	1	1				1		1	1	1	1		1	1	1	1			1		1	1		1	1	1				1				1		1	0.333333	0.75	0.4	0.75	0.8	0.333333	0.833333	0.2
7	Key Points of the National Youth Campus Football Work			1	1	1	1		1		1		1		1		1			1		1			1	1	1				1	1	1		1		1	1		1		0.333333	0.75	0.6	0.5	0.4	0.333333	0.5	0.6
8	Reform and Development Plan for Chinese Women's Football (2022-2035)	1			1	1	1	1	1		1		1	1	1		1	1	1	1		1	1			1	1		1	1	1	1		1	1		1	1	1			0.333333	1	0.6	0.75	0.8	0.333333	0.833333	0.6
9	Implementation Opinions on the Reform and Development of Youth Football	1			1	1	1				1		1	1	1	1			1	1		1	1			1	1					1	1	1	1			1	1	1		0.333333	0.75	0.4	0.75	0.6	0.333333	0.333333	0.8
10	Administrative Measures for Social Football Events and Activities of the Chinese Football Association			1	1	1		1		1		1		1		1		1	1		1				1			1			1	1			1	1		1	1		1	0.333333	0.75	0.4	0.5	0.6	0.333333	0.333333	0.6
	Rank	6	1	3	10	10	8	5	5	4	8			8	7	7	3	7	7	7	6		4	2	4	7	8	4	5	6	6	9	4	6	10	3	5	8	8	5	4
																																							Average			0.333333	0.825	0.58	0.625	0.64	0.333333	0.6	0.64
																																							Excellent			#DIV/0!	#DIV/0!	#DIV/0!	#DIV/0!	#DIV/0!	#DIV/0!	#DIV/0!	#DIV/0!
																																							Good			#DIV/0!	#DIV/0!	#DIV/0!	#DIV/0!	#DIV/0!	#DIV/0!	#DIV/0!	#DIV/0!
																																							Moderate			#DIV/0!	#DIV/0!	#DIV/0!	#DIV/0!	#DIV/0!	#DIV/0!	#DIV/0!	#DIV/0!
																																							Poor			#DIV/0!	#DIV/0!	#DIV/0!	#DIV/0!	#DIV/0!	#DIV/0!	#DIV/0!	#DIV/0!
[truncated: 4 more columns]

## Sheet: First draft data
Number	Policy Name													Grade
			X1 Policy Timeliness	X2 Policy Evaluation	X3 Incentive-Constraint Framework	X4 Policy Domain	X5 Policy Target Audience	X6 Policy Perspective	X7 Policy Priority	X8 Policy Characteristics	X9 Policy Objectives	PMC Index for Each Policy	Depression Index for Each Policy
1	"General Plan of Chinese Football Reform and Development"	P1	0.333333	1	1	0.75	0.8	0.333333	1	0.8	1	7.01667	1.98333	Excellent
2	"The Chinese Football Association's Adjustment and Reform Plan"	P2	0.333333	0.75	0.6	0.5	0.4	0.333333	0.333333	0.8	0.4	4.46	4.54	Good
3	"Medium and Long-term Development Plan for Chinese Football (2016-2050)"	P3	0.333333	1	1	0.75	1	0.333333	0.833333	0.8	0.8	6.85	2.15	Moderate
4	"2020 Action Plan of the Chinese Football Association"	P4	0.333333	0.75	0.6	0.75	0.6	0.333333	0.666667	0.6	0.6	5.23333	3.76667	Moderate
5	"Action Plan for the Construction of Eight Major Systems for National Youth Campus Football"	P5	0.333333	0.75	0.2	0.25	0.4	0.333333	0.333333	0.6	0.4	3.6	5.4	Good
6	"Several Measures to Further Promote the Reform and Development of Football"	P6	0.333333	0.75	0.4	0.75	0.8	0.333333	0.833333	0.2	0.4	4.8	4.2	Good
7	"Key Points of the National Youth Campus Football Work"	P7	0.333333	0.75	0.6	0.5	0.4	0.333333	0.5	0.6	0.6	4.61667	4.38333	Good
8	Reform and Development Plan for Chinese Women's Football (2022-2035)	P8	0.333333	1	0.6	0.75	0.8	0.333333	0.833333	0.6	0.6	5.85	3.15	Moderate
9	Implementation Opinions on the Reform and Development of Youth Football	P9	0.333333	0.75	0.4	0.75	0.6	0.333333	0.333333	0.8	0.6	4.9	4.1	Good
10	Administrative Measures for Social Football Events and Activities of the Chinese Football Association	P10	0.333333	0.75	0.4	0.5	0.6	0.333333	0.333333	0.6	0.6	4.45	4.55	Good
		Average	0.166667	0.4125	0.29	0.3125	0.32	0.166667	0.3	0.32	0.3	2.58833	6.41167	poor
		excellent	0.333333	1	1	0.75	0.8	0.333333	1	0.8	1	7.01667	1.98333	Excellent
		Good	0.333333	0.916667	0.733333	0.75	0.8	0.333333	0.777778	0.666667	0.666667	5.97778	3.02222	Moderate
		Moderate	0.333333	0.75	0.433333	0.541667	0.533333	0.333333	0.444444	0.6	0.5	4.46944	4.53056	Good
		poor	0	0	0	0	0	0	0	0	0	0	9	Poor

## Sheet: Prepare data for second draft
Serial Number	X1 Policy Timeliness	X2 Policy Evaluation	X3 Incentive-Constraint Framework	X4 Policy Domain	X5 Policy Target Audience	X6 Policy Perspective	X7 Policy Priority	X8 Policy Characteristics	X9 Policy Objectives	PMC Index for Each Policy	Depression Index for Each Policy	Grade		Number	Conversion	PMC Index for Each Policy	Depression Index for Each Policy	The new grade		The original level
P1	0.333333	1	1	0.75	0.8	0.333333	1	0.8	1	7.01667	1.98333	Excellent		P1		7.7963	2.2037	Excellent		Excellent
P2	0.333333	0.75	0.6	0.5	0.4	0.333333	0.333333	0.8	0.4	4.46	4.54	Moderate		P2		4.95556	5.04444	Moderate		Moderate
P3	0.333333	1	1	0.75	1	0.333333	0.833333	0.8	0.8	6.85	2.15	Good		P3		7.61111	2.38889	Excellent		Good
P4	0.333333	0.75	0.6	0.75	0.6	0.333333	0.666667	0.6	0.6	5.23333	3.76667	Good		P4		5.81481	4.18519	Good		Good
P5	0.333333	0.75	0.2	0.25	0.4	0.333333	0.333333	0.6	0.4	3.6	5.4	Moderate		P5		4	6	Moderate		Moderate
P6	0.333333	0.75	0.4	0.75	0.8	0.333333	0.833333	0.2	0.4	4.8	4.2	Moderate		P6		5.33333	4.66667	Good		Moderate
P7	0.333333	0.75	0.6	0.5	0.4	0.333333	0.5	0.6	0.6	4.61667	4.38333	Moderate		P7		5.12963	4.87037	Good		Moderate
P8	0.333333	1	0.6	0.75	0.8	0.333333	0.833333	0.6	0.6	5.85	3.15	Good		P8		6.5	3.5	Good		Good
P9	0.333333	0.75	0.4	0.75	0.6	0.333333	0.333333	0.8	0.6	4.9	4.1	Moderate		P9		5.44444	4.55556	Good		Moderate
P10	0.333333	0.75	0.4	0.5	0.6	0.333333	0.333333	0.6	0.6	4.45	4.55	Moderate		P10		4.94444	5.05556	Moderate		Moderate

## Sheet: Second draft data
	X1 Policy Timeliness	X2 Policy Evaluation	X3 Incentive-Constraint Framework	X4 Policy Domain	X5 Policy Target Audience	X6 Policy Perspective	X7 Policy Priority	X8 Policy Characteristics	X9 Policy Objectives	PMC Index for Each Policy	Concavity Index	Grade
P1	0.333333	1	1	0.75	0.8	0.333333	1	0.8	1	7.7963	2.2037	Excellen
P2	0.333333	0.75	0.6	0.5	0.4	0.333333	0.333333	0.8	0.4	4.95556	5.04444	Moderate
P3	0.333333	1	1	0.75	1	0.333333	0.833333	0.8	0.8	7.61111	2.38889	Excellen
P4	0.333333	0.75	0.6	0.75	0.6	0.333333	0.666667	0.6	0.6	5.81481	4.18519	Good
P5	0.333333	0.75	0.2	0.25	0.4	0.333333	0.333333	0.6	0.4	4	6	Moderate
P6	0.333333	0.75	0.4	0.75	0.8	0.333333	0.833333	0.2	0.4	5.33333	4.66667	Good
P7	0.333333	0.75	0.6	0.5	0.4	0.333333	0.5	0.6	0.6	5.12963	4.87037	Good
P8	0.333333	1	0.6	0.75	0.8	0.333333	0.833333	0.6	0.6	6.5	3.5	Good
P9	0.333333	0.75	0.4	0.75	0.6	0.333333	0.333333	0.8	0.6	5.44444	4.55556	Good
P10	0.333333	0.75	0.4	0.5	0.6	0.333333	0.333333	0.6	0.6	4.94444	5.05556	Moderate
Average	0.166667	0.4125	0.29	0.3125	0.32	0.166667	0.3	0.32	0.3	2.87648	7.12352	Good
excellent	0.333333	1	1	0.75	0.9	0.333333	0.916667	0.8	0.9	7.7037	2.2963	Excellen
Good	0.333333	0.8	0.52	0.7	0.64	0.333333	0.633333	0.56	0.56	5.64444	4.35556	Good
moderate	0.333333	0.75	0.3	0.375	0.5	0.333333	0.333333	0.6	0.5	4.47222	5.52778	Moderate
poor	0	0	0	0	0	0	0	0	0	0	9	Poor

## Sheet: Prepare3
	X1 Policy Timeliness	X2 Policy Evaluation	X3 Incentive-Constraint Framework	X4 Policy Domain	X5 Policy Target Audience	X6 Policy Perspective	X7 Policy Priority	X8 Policy Characteristics	X9 Policy Objectives
P1	0.333333	1	1	0.75	0.8	0.333333	1	0.8	1
P2	0.333333	0.75	0.6	0.5	0.4	0.333333	0.333333	0.8	0.4
P3	0.333333	1	1	0.75	1	0.333333	0.833333	0.8	0.8
P4	0.333333	0.75	0.6	0.75	0.6	0.333333	0.666667	0.6	0.6
P5	0.333333	0.75	0.2	0.25	0.4	0.333333	0.333333	0.6	0.4
P6	0.333333	0.75	0.4	0.75	0.8	0.333333	0.833333	0.2	0.4
P7	0.333333	0.75	0.6	0.5	0.4	0.333333	0.5	0.6	0.6
P8	0.333333	1	0.6	0.75	0.8	0.333333	0.833333	0.6	0.6
P9	0.333333	0.75	0.4	0.75	0.6	0.333333	0.333333	0.8	0.6
P10	0.333333	0.75	0.4	0.5	0.6	0.333333	0.333333	0.6	0.6

## Sheet: Prepare4
	X1 Policy Timeliness	X2 Policy Evaluation	X3 Incentive-Constraint Framework	X4 Policy Domain	X5 Policy Target Audience	X6 Policy Perspective	X7 Policy Priority	X8 Policy Characteristics	X9 Policy Objectives
Average	0.166667	0.4125	0.29	0.3125	0.32	0.166667	0.3	0.32	0.3
excellent	0.333333	1	1	0.75	0.9	0.333333	0.916667	0.8	0.9
Good	0.333333	0.8	0.52	0.7	0.64	0.333333	0.633333	0.56	0.56
fair	0.333333	0.75	0.3	0.375	0.5	0.333333	0.333333	0.6	0.5
poor	0	0	0	0	0	0	0	0	0

## Sheet: Sheet1 (2)
序号	标题													等级	制定机关	发文字号	公布日期	实施日期（勿改，公式填充）	原文链接
			X1政策时效	X2政策评价	X3激励约束	X4政策领域	X5政策受众	X6政策视角	X7政策重点	X8政策性质	X9政策目标	每项政策PMC指数	每项政策凹陷指数
1	中国足球改革发展总体方案	P1	0.333333	1	1	0.75	0.8	0.333333	1	0.8	1	7.01667	1.98333	优秀
2	中国足球协会调整改革方案	P2	0.333333	0.75	0.6	0.5	0.4	0.333333	0.333333	0.8	0.4	4.46	4.54	一般
3	中国足球中长期发展规划(2016-2050年)	P3	0.333333	1	1	0.75	1	0.333333	0.833333	0.8	0.8	6.85	2.15	良好
4	中国足球协会2020行动计划	P4	0.333333	0.75	0.6	0.75	0.6	0.333333	0.666667	0.6	0.6	5.23333	3.76667	良好
5	全国青少年校园足球八大体系建设行动计划	P5	0.333333	0.75	0.2	0.25	0.4	0.333333	0.333333	0.6	0.4	3.6	5.4	一般
6	进一步推进足球改革发展的若干措施	P6	0.333333	0.75	0.4	0.75	0.8	0.333333	0.833333	0.2	0.4	4.8	4.2	一般
7	全国青少年校园足球工作要点	P7	0.333333	0.75	0.6	0.5	0.4	0.333333	0.5	0.6	0.6	4.61667	4.38333	一般
8	中国女子足球改革发展方案（2022-2035年）	P8	0.333333	1	0.6	0.75	0.8	0.333333	0.833333	0.6	0.6	5.85	3.15	良好
9	中国青少年足球改革发展实施意见	P9	0.333333	0.75	0.4	0.75	0.6	0.333333	0.333333	0.8	0.6	4.9	4.1	一般
10	中国足协社会足球赛事活动管理办法	P10	0.333333	0.75	0.4	0.5	0.6	0.333333	0.333333	0.6	0.6	4.45	4.55	一般
		均值	0.166667	0.4125	0.29	0.3125	0.32	0.166667	0.3	0.32	0.3	2.58833	6.41167	不良
		优秀	0.333333	1	1	0.75	0.8	0.333333	1	0.8	1	7.01667	1.98333	优秀
		良好	0.333333	0.916667	0.733333	0.75	0.8	0.333333	0.777778	0.666667	0.666667	5.97778	3.02222	良好
		一般	0.333333	0.75	0.433333	0.541667	0.533333	0.333333	0.444444	0.6	0.5	4.46944	4.53056	一般
		不良	0	0	0	0	0	0	0	0	0	0	9	不良
