# Supplementary material for: The decade of China’s football reform: Evolutionary characteristics, performance evaluation, and reflections and insights
Source: PLoS One. 2025 Dec 30;20(12):e0339264. doi: 10.1371/journal.pone.0339264 (PMC12753081; doi:10.1371/journal.pone.0339264)
Supplement: S2 Source Data — (TAR) [file pone.0339264.s002.tar › Source Data/Second Periods+Frequency (Top ten items).xlsx]

## Sheet: Sheet1
word	Frequency
football	1051
reform	961
development	861
adolescents	660
campus	580
construction	520
industries	500
management	460
system	454
talent	434
market	412
football association	400
powerful nation	388
women's football	298
youth training	290
skill	288
Asian	272
coach	200
World Cup finals	100
